# Supplementary material for: Role of decomposition products in the oxidation of cyclohexene using a manganese(III) complex
Source: Commun Chem. 2023 May 17;6:94. doi: 10.1038/s42004-023-00881-x (PMC10192294; doi:10.1038/s42004-023-00881-x)
Supplement: Supplementary file 3 — Supplementary Data 1 [file 42004_2023_881_MOESM3_ESM.txt]

Supplementary Data 1
Table 1 The xyz coordinates of atoms for Point A (triplet state)
Atomic Number	X	Y	Z
7	12.36351	0.968624	1.989605
7	12.83026	-0.99892	-1.39943
7	12.49143	-1.71187	1.256032
7	12.95026	1.667755	-0.63222
7	9.269352	-2.4085	6.631477
7	11.9344	7.277028	2.379463
7	12.53333	2.58842	-6.87311
7	12.43034	-7.33636	-1.92204
25	12.42918	-0.00177	0.267871
6	12.8776	-2.38549	-1.58696
6	12.80421	-2.70106	-2.99943
6	12.71145	-1.50887	-3.66478
6	12.75138	-0.453	-2.68687
6	13.06751	1.868245	-2.0118
6	13.41842	3.244843	-2.29694
6	13.44759	3.895695	-1.1021
6	13.10228	2.942853	-0.07284
6	11.78091	0.450409	3.152591
6	11.49969	1.51869	4.081318
6	11.91413	2.685153	3.512584
6	12.42399	2.3494	2.197111
6	12.77613	-3.00346	0.77596
6	12.63947	-3.96087	1.847573
6	12.17308	-3.29648	2.9447
6	12.06761	-1.90354	2.574726
6	12.91111	-3.33088	-0.56502
6	11.59798	-0.89495	3.408016
6	12.80921	3.279135	1.239361
6	12.84684	0.900008	-2.97829
6	10.7975	-1.34778	4.582159
6	11.37919	-1.64649	5.791011
6	10.62354	-2.29469	6.790001
6	8.683306	-2.12544	5.419432
6	9.407943	-1.61118	4.379977
6	8.530741	-3.18311	7.66562
6	12.59894	4.715355	1.584539
6	13.39469	5.383751	2.488381
6	13.0004	6.649078	2.957017
6	11.13271	6.613516	1.479077
6	11.42912	5.343943	1.064566
6	11.47638	8.547083	3.007718
6	12.72927	1.398017	-4.38277
6	13.83376	1.469939	-5.20281
6	13.75322	2.173175	-6.4194
6	11.43006	2.528534	-6.05374
6	11.48947	1.955726	-4.812
6	12.52008	3.438031	-8.09527
6	12.80719	-4.76188	-0.97144
6	13.82198	-5.40621	-1.64277
6	13.59083	-6.67296	-2.21301
6	11.40742	-6.69811	-1.26098
6	11.55758	-5.42658	-0.78202
6	12.18591	-8.61868	-2.63802
17	10.14756	0.146818	0.030325
17	11.36796	-4.65361	6.37108
17	11.99145	5.952849	5.215603
17	14.72848	4.389909	-5.64276
17	13.17996	-5.98053	-4.61273
1	7.471319	-3.2044	7.409176
1	8.666637	-2.71223	8.64163
1	8.959949	-4.19104	7.661223
1	10.60668	8.919994	2.466662
1	12.28148	9.284362	2.973561
1	11.22352	8.297729	4.044529
1	12.96339	2.888641	-8.92867
1	13.11764	4.324717	-7.8551
1	11.49072	3.707478	-8.33236
1	12.97936	-9.3295	-2.397
1	12.19433	-8.37893	-3.70701
1	11.22056	-9.02156	-2.33126
1	10.52531	2.975013	-6.44163
1	10.61319	1.975061	-4.15245
1	14.79824	1.102989	-4.88235
1	14.57402	2.206886	-7.1156
1	10.73524	-4.90512	-0.3012
1	10.48646	-7.25399	-1.15854
1	14.3809	-7.2464	-2.66718
1	14.76917	-4.92118	-1.82947
1	8.938005	-1.44268	3.413793
1	7.627023	-2.34121	5.344254
1	11.01618	-2.46932	7.777561
1	12.43642	-1.49908	5.957828
1	10.77021	4.786584	0.392157
1	10.25675	7.147183	1.138699
1	13.62073	7.23613	3.612181
1	14.26681	4.919258	2.925456
1	11.88476	3.677223	3.947416
1	11.06755	1.382677	5.057863
1	11.93625	-3.70551	3.919391
1	12.84974	-5.01239	1.758163
1	12.85653	-3.69251	-3.43434
1	12.66189	-1.35536	-4.72941
1	13.65119	3.638367	-3.27877
1	13.67473	4.93171	-0.92104
8	-62.601	0.883224	2.010871
53	-63.603	0.355747	0.363308
6	-61.799	-0.22059	-0.73888
6	-61.7745	-0.70878	-2.03506
6	-60.6652	-0.03505	0.028394
1	-62.6813	-0.84405	-2.61347
1	-60.8039	0.356509	1.039344
6	-60.5267	-1.02787	-2.58678
6	-59.4264	-0.35603	-0.53052
1	-60.4719	-1.41217	-3.5988
1	-58.5201	-0.2207	0.048551
6	-59.3599	-0.85175	-1.83714
1	-58.3992	-1.10103	-2.27234
8	9.220316	2.050687	-2.81488
1	9.107981	1.063306	-2.60917
1	9.692927	2.510777	-2.02432
8	9.574079	-3.09056	0.230993
1	10.41864	-2.72853	0.601756
1	9.586982	-2.87467	-0.87647
8	9.785033	3.277563	-0.52635
1	10.10413	2.508554	0.02061
1	8.729135	3.168811	-0.51144
8	7.050643	-0.08267	-0.32485
1	7.446465	-0.77721	0.511628
1	6.063606	-0.15619	-0.39091
8	7.391565	2.569732	-0.96644
1	7.295548	1.644302	-0.56141
1	7.798115	2.425216	-1.8921
8	9.590512	-2.55874	-2.17158
1	10.46558	-2.59089	-2.6329
1	9.082951	-1.65376	-2.36376
8	8.268926	-0.43555	-2.46733
1	7.649282	-0.42124	-3.24122
1	7.708665	-0.30254	-1.53061
8	7.851512	-1.71719	1.339863
1	7.107282	-2.28473	1.667319
1	8.638039	-2.3903	0.837472
Table 2 The xyz coordinates of atoms for Point B (triplet state)
Atomic Number	X	Y	Z
7	15.65782	0.545804	-1.66652
7	16.87953	-0.21258	2.027311
7	16.22531	-1.76933	-0.20034
7	16.32996	2.130633	0.561179
7	14.98282	-4.38666	-5.87284
7	15.96782	6.232875	-4.41698
7	19.5318	4.654669	5.399373
7	17.80098	-6.02108	4.493819
25	16.55238	0.191473	0.088246
6	17.03987	-1.45716	2.639463
6	17.54368	-1.29691	3.98828
6	17.71875	0.04488	4.183223
6	17.3093	0.719755	2.979111
6	16.81011	2.754756	1.714761
6	16.76597	4.200475	1.569469
6	16.28224	4.448512	0.32213
6	16.04106	3.171399	-0.31739
6	15.42063	-0.37385	-2.69044
6	15.05495	0.312735	-3.90446
6	15.0896	1.650044	-3.65122
6	15.47003	1.800466	-2.26238
6	16.4195	-2.81787	0.711169
6	16.11507	-4.08312	0.084958
6	15.75	-3.83457	-1.20586
6	15.81571	-2.39505	-1.38386
6	16.81741	-2.68778	2.029343
6	15.4975	-1.75009	-2.56877
6	15.67022	3.025228	-1.64379
6	17.3197	2.097406	2.822798
6	15.27107	-2.61324	-3.76595
6	14.08277	-3.28466	-3.94643
6	13.97985	-4.26582	-4.95092
6	16.17328	-3.72237	-5.6984
6	16.3524	-2.84419	-4.66422
6	14.87771	-5.51	-6.84482
6	15.71884	4.215544	-2.54297
6	14.59379	4.810672	-3.06227
6	14.72397	5.765862	-4.09071
6	17.09784	5.637466	-3.90461
6	17.01064	4.636332	-2.97851
6	16.05964	7.15145	-5.58509
6	18.05871	2.938141	3.810311
6	17.42176	3.735168	4.732783
6	18.16618	4.680891	5.464763
6	20.17408	3.864267	4.474419
6	19.47575	3.007799	3.66916
6	20.26349	5.745903	6.100222
6	17.10133	-3.90424	2.84513
6	16.32787	-4.21499	3.944394
6	16.74299	-5.22334	4.832301
6	18.57823	-5.72085	3.402293
6	18.26205	-4.68122	2.569871
6	18.27589	-6.99039	5.520051
17	20.49618	-3.21522	0.237532
17	14.37737	-6.32349	-3.5296
17	14.18807	4.300584	-6.07656
17	17.64063	6.748571	4.094352
17	17.79075	-3.77281	6.646374
1	15.7463	-5.49636	-7.50337
1	13.96364	-5.40074	-7.43237
1	14.84651	-6.42881	-6.24901
1	17.10347	7.420336	-5.74779
1	15.46972	8.050112	-5.39164
1	15.65397	6.600771	-6.44089
1	20.03362	5.714128	7.167456
1	19.9116	6.684147	5.657334
1	21.33469	5.614295	5.946963
1	17.47179	-7.68794	5.76429
1	18.551	-6.39446	6.397298
1	19.13473	-7.5347	5.127322
1	21.24805	3.971967	4.419888
1	19.9628	2.412998	2.898027
1	16.34648	3.730297	4.838066
1	17.7253	5.268643	6.251831
1	18.91617	-4.41865	1.745643
1	19.45394	-6.33602	3.252504
1	16.13175	-5.54436	5.658385
1	15.45518	-3.6312	4.199248
1	17.31444	-2.37046	-4.48759
1	16.9512	-3.94819	-6.41383
1	13.04985	-4.76175	-5.17167
1	13.25488	-3.15516	-3.26438
1	17.8906	4.129636	-2.58997
1	18.04147	6.001224	-4.28556
1	13.88052	6.323209	-4.46116
1	13.60194	4.491343	-2.77682
1	14.86882	2.456389	-4.33935
1	14.80035	-0.17444	-4.82957
1	15.3955	-4.55016	-1.94105
1	16.14744	-5.03552	0.585686
1	17.69929	-2.08982	4.7116
1	18.06279	0.538222	5.076053
1	17.0511	4.922884	2.324997
1	16.09476	5.405533	-0.13338
8	-89.4378	-0.72516	0.164911
53	-90.5695	0.858113	0.622943
6	-92.4458	-0.12127	0.056135
6	-93.7035	0.454662	0.129834
6	-92.2209	-1.40836	-0.3929
1	-93.8496	1.467812	0.486696
1	-91.1858	-1.75904	-0.40816
6	-94.7986	-0.3196	-0.27557
6	-93.3189	-2.17194	-0.79471
1	-95.7968	0.100678	-0.2306
1	-93.1719	-3.18489	-1.15141
6	-94.6056	-1.62574	-0.73512
1	-95.4586	-2.21705	-1.04656
8	20.25526	1.129258	1.232711
1	20.45877	0.246238	1.797722
1	19.34293	0.968462	0.762385
8	18.77249	-4.03562	-2.19219
1	17.83563	-4.1731	-1.88707
1	19.36243	-3.96665	-1.37233
8	18.29806	0.628443	-0.38433
1	18.90046	-0.04143	-0.92039
1	18.62244	1.941623	-1.00674
8	20.06573	-0.72838	-1.62667
1	19.72286	-1.17151	-2.54843
1	20.35072	-1.48582	-1.0166
8	21.22719	1.438224	-0.97821
1	20.92449	0.522561	-1.40095
1	20.97142	1.320721	0.160811
8	19.12487	2.823374	-1.3476
1	20.52056	2.154424	-1.29161
1	19.05984	3.476481	-0.59968
8	20.51886	-1.02935	2.484632
1	19.78926	-1.19111	3.137586
1	20.59035	-1.82226	1.866275
8	19.18634	-2.01869	-3.57905
1	19.84914	-2.21405	-4.29085
1	18.9815	-2.94044	-3.02994
Table 3 The xyz coordinates of atoms for Point C (triplet state)
Atomic Number	X	Y	Z
7	-2.16477	1.802789	-1.12998
7	0.29287	-1.00496	-2.43386
7	0.517617	1.722922	-1.91619
7	-2.40816	-0.91966	-1.70507
7	0.136725	7.782242	0.04478
7	-7.86501	0.645552	1.389724
7	-1.45411	-7.18078	-1.56632
7	6.407274	-0.11766	-4.03326
25	-0.86037	0.32878	-1.49878
6	1.616373	-0.86398	-2.86549
6	2.168786	-2.14603	-3.25762
6	1.198937	-3.07319	-3.02825
6	0.039845	-2.37575	-2.52698
6	-2.31862	-2.30301	-1.89529
6	-3.59579	-2.94029	-1.64313
6	-4.46025	-1.94709	-1.28992
6	-3.72446	-0.70476	-1.29146
6	-1.86052	3.139812	-0.85835
6	-3.01905	3.826885	-0.33692
6	-4.03599	2.926383	-0.2688
6	-3.50862	1.669987	-0.76509
6	1.806663	1.528134	-2.43011
6	2.52243	2.778097	-2.47407
6	1.698329	3.74868	-1.97554
6	0.454275	3.091373	-1.62863
6	2.333966	0.322682	-2.86565
6	-0.63938	3.747844	-1.08151
6	-4.23952	0.49406	-0.82704
6	-1.16145	-2.99261	-2.22492
6	-0.44306	5.176094	-0.69336
6	-0.42834	6.176122	-1.63964
6	-0.02508	7.47595	-1.27882
6	0.131586	6.78918	0.994869
6	-0.14439	5.490621	0.663771
6	0.667439	9.135572	0.366157
6	-5.55701	0.491636	-0.12819
6	-6.67477	1.11039	-0.6376
6	-7.81325	1.274722	0.175827
6	-6.7497	0.028634	1.908274
6	-5.59338	-0.06318	1.185833
6	-9.03689	0.946381	2.256923
6	-1.20544	-4.4766	-2.08179
6	-1.82814	-5.2966	-2.99584
6	-2.03938	-6.65078	-2.68121
6	-0.83377	-6.36716	-0.64693
6	-0.69882	-5.02403	-0.86778
6	-1.8128	-8.58286	-1.21613
6	3.760624	0.249664	-3.29801
6	4.088705	0.009219	-4.61586
6	5.420591	-0.2737	-4.96738
6	6.090321	0.117418	-2.71739
6	4.793755	0.302388	-2.32051
6	7.778531	-0.55122	-4.4179
17	3.761956	0.291637	1.043011
17	2.381881	7.385847	-2.05113
17	-7.50198	3.689695	0.864799
17	-4.48227	-6.52083	-1.91745
17	5.297974	-2.81418	-5.12918
1	0.765278	9.234655	1.447388
1	-0.01575	9.896801	-0.01671
1	1.642288	9.207444	-0.12866
1	-8.93222	0.408719	3.199474
1	-9.95515	0.637501	1.752415
1	-9.02969	2.030539	2.41516
1	-1.5179	-9.2503	-2.02874
1	-2.90033	-8.59357	-1.08177
1	-1.29756	-8.86511	-0.29788
1	8.121902	0.034945	-5.27324
1	7.697915	-1.6115	-4.68278
1	8.450248	-0.40464	-3.57199
1	-0.47738	-6.8501	0.251799
1	-0.26089	-4.35551	-0.12623
1	-2.25192	-4.90464	-3.90913
1	-2.4651	-7.34267	-3.38764
1	4.553018	0.432678	-1.26972
1	6.91584	0.130573	-2.02016
1	5.729498	-0.38745	-5.99229
1	3.327305	-0.06615	-5.37869
1	-0.08198	4.695569	1.40082
1	0.369921	7.097154	2.00304
1	-0.07429	8.301028	-1.96899
1	-0.61927	5.965108	-2.68191
1	-4.69329	-0.51634	1.590227
1	-6.84608	-0.36206	2.911247
1	-8.73843	1.667009	-0.21049
1	-6.67022	1.565264	-1.61753
1	-5.04718	3.10026	0.07595
1	-3.04465	4.868036	-0.06586
1	1.895104	4.814043	-1.9177
1	3.519417	2.900668	-2.86123
1	3.15341	-2.31412	-3.67511
1	1.248296	-4.13338	-3.20683
1	-3.81007	-3.99859	-1.73385
1	-5.50437	-2.0424	-1.04662
8	2.31749	-0.87841	3.132417
53	1.500489	-1.74741	4.808181
6	3.379661	-1.44525	5.842165
6	3.540927	-1.8797	7.152274
6	4.391962	-0.80558	5.140412
1	2.738579	-2.38012	7.683215
1	4.214556	-0.48939	4.117814
6	4.769179	-1.66243	7.784603
6	5.615602	-0.59482	5.783327
1	4.911874	-1.99615	8.805693
1	6.417177	-0.09949	5.248283
6	5.80443	-1.02089	7.100168
1	6.755502	-0.85597	7.59244
8	0.29534	-2.64544	0.959503
1	1.386631	-2.74167	1.023175
1	0.077177	-1.82315	0.408469
8	2.730651	3.140841	0.956826
1	2.575712	3.397337	0.008083
1	3.199251	2.230956	0.981422
8	-0.62702	-0.23483	0.211376
1	0.111108	0.30442	1.241244
1	-1.52348	-0.56418	0.684577
8	0.497604	0.585474	2.236238
1	0.536425	1.707225	2.382082
1	1.396006	0.049531	2.539812
8	-0.63431	-1.68033	3.06166
1	-0.37059	-0.70711	2.902302
1	-0.19032	-2.2281	2.181589
8	-2.58412	-1.24525	1.537845
1	-1.96176	-1.52363	2.357402
1	-2.84769	-2.07222	1.052542
8	2.746551	-2.66047	1.338607
1	2.704271	-1.98159	2.126332
1	3.28428	-2.17876	0.654297
8	0.759876	3.013472	2.401637
1	0.962411	3.355942	3.309277
1	1.668048	3.140717	1.738316
Table 4 The xyz coordinates of atoms for Point D (triplet state)
Atomic Number	X	Y	Z
7	1.835067	0.809285	-2.27291
7	-1.30489	-1.75655	-1.04308
7	1.850604	-1.85116	-1.61864
7	-1.31021	0.839668	-1.72134
7	8.113239	-0.94497	-2.16924
7	0.273735	7.008293	-2.14764
7	-7.47036	-0.35214	-2.73342
7	0.171849	-7.68512	0.670928
25	-0.78151	-0.17855	-0.08421
6	-0.97048	-3.09703	-0.82909
6	-2.17063	-3.90273	-0.96086
6	-3.19168	-3.06381	-1.32983
6	-2.66517	-1.73271	-1.42087
6	-2.63163	0.609245	-2.12099
6	-3.13828	1.760129	-2.8278
6	-2.11151	2.670187	-2.8649
6	-0.95784	2.088104	-2.19912
6	3.200231	0.687992	-2.28706
6	3.836595	2.015125	-2.31259
6	2.839962	2.93032	-2.23461
6	1.566708	2.163886	-2.22625
6	1.554688	-3.08743	-1.0661
6	2.818201	-3.7953	-0.96507
6	3.821149	-2.98773	-1.42354
6	3.215635	-1.73403	-1.81996
6	0.324564	-3.6422	-0.71055
6	3.868151	-0.54464	-2.17022
6	0.297297	2.747773	-2.21078
6	-3.31003	-0.5892	-1.88168
6	5.351625	-0.61636	-2.22462
6	5.977132	-1.46416	-3.11809
6	7.358806	-1.70449	-3.02258
6	7.509061	-0.09548	-1.2764
6	6.153569	0.085878	-1.27734
6	9.5479	-1.31369	-2.01945
6	0.228589	4.235396	-2.26352
6	0.906769	4.966686	-3.22121
6	0.999625	6.363276	-3.11033
6	-0.44172	6.296672	-1.2145
6	-0.49704	4.930432	-1.24901
6	0.5236	8.465253	-1.97284
6	-4.7702	-0.60741	-2.18278
6	-5.2217	-0.68254	-3.48279
6	-6.57977	-0.45101	-3.76531
6	-7.02827	-0.27578	-1.43429
6	-5.69993	-0.39398	-1.12517
6	-8.8702	0.018342	-3.0808
6	0.340956	-5.07032	-0.24344
6	0.188442	-6.10578	-1.13475
6	-0.01521	-7.42254	-0.66344
6	0.328234	-6.65883	1.569485
6	0.411046	-5.35999	1.149796
6	-0.13067	-9.06557	1.138396
17	-3.96542	-1.47317	4.219271
17	7.345521	-3.94621	-1.82947
17	3.396947	6.591548	-2.23402
17	-6.42395	1.981568	-4.51681
17	-2.46763	-7.59234	-0.90171
1	10.01199	-0.65602	-1.28429
1	10.0542	-1.21219	-2.98195
1	9.561475	-2.35658	-1.68392
1	-0.07481	8.83345	-1.13942
1	0.255877	8.996756	-2.88903
1	1.595552	8.56587	-1.76816
1	-9.29626	-0.73938	-3.74199
1	-8.81108	0.986747	-3.59009
1	-9.4593	0.088016	-2.16629
1	0.52012	-9.77613	0.623855
1	-1.17989	-9.25485	0.888408
1	0.033637	-9.12392	2.214526
1	-7.78569	-0.10341	-0.68288
1	-5.35436	-0.26981	-0.0994
1	-4.53681	-0.81024	-4.30856
1	-6.9863	-0.56723	-4.75541
1	0.542941	-4.56323	1.868265
1	0.383039	-6.94075	2.611248
1	-0.00885	-8.26927	-1.32913
1	0.11367	-5.923	-2.19699
1	5.69356	0.736681	-0.54825
1	8.161686	0.402524	-0.57374
1	7.88877	-2.28534	-3.75784
1	5.406976	-2.02504	-3.84414
1	-1.09147	4.380811	-0.52416
1	-0.94826	6.878986	-0.45802
1	1.44192	6.970448	-3.88094
1	1.444402	4.47762	-4.02004
1	2.951615	4.005005	-2.17339
1	4.894514	2.20896	-2.3549
1	4.876071	-3.22624	-1.47399
1	2.922631	-4.79368	-0.57959
1	-2.22446	-4.9803	-0.87485
1	-4.2045	-3.34215	-1.56777
1	-4.11537	1.845606	-3.29073
1	-2.10444	3.616795	-3.37762
8	0.707764	0.258127	-0.09865
53	2.312646	2.853641	4.126202
6	1.432463	1.597212	5.638566
6	2.253543	0.83319	6.467407
6	0.043743	1.551924	5.772932
1	3.329591	0.876084	6.360055
1	-0.60883	2.138597	5.135021
6	1.676547	0.007452	7.437558
6	-0.52885	0.71426	6.744344
1	2.317619	-0.58459	8.080655
1	-1.61221	0.687952	6.825737
6	0.288422	-0.0573	7.575063
1	-0.15435	-0.70072	8.326305
8	-4.3942	0.275289	1.614998
1	-4.43777	-0.35161	2.406841
1	-3.43305	0.258532	1.255478
8	-0.56938	-1.30956	1.513973
1	1.253295	-1.03272	-1.80256
1	-1.01004	-2.19082	1.443077
8	-1.9592	0.639829	0.740369
1	-1.99127	1.26047	3.686721
1	-2.20057	2.113078	0.447001
8	-2.50643	2.068184	4.019857
1	-3.92088	0.084048	5.602373
1	-2.99422	1.759766	4.884533
8	-4.10049	2.691925	2.255988
1	-3.37376	2.529363	3.093132
1	-4.43442	1.715195	2.0001
8	-2.59007	3.074528	0.288699
1	-3.56217	3.058979	1.419621
1	-2.99409	3.059641	-0.62182
8	-1.25993	-0.29343	3.701414
1	-2.10646	-0.81353	3.987124
1	-0.63782	-0.18817	4.475177
8	-3.65043	0.96448	6.035657
1	-4.42756	1.338761	6.522116
1	-0.78847	-0.84327	2.442373
Table 5 The xyz coordinates of atoms for Point E (triplet state)
Atomic Number	X	Y	Z
7	1.429267	-1.68831	1.372897
7	2.398454	2.332623	0.726447
7	3.495853	-0.33521	-0.1464
7	-0.04072	0.959001	1.514946
7	5.2815	-6.47293	-0.80372
7	-4.18025	-3.79349	3.090237
7	-2.2766	6.876767	0.990487
7	8.438192	3.898203	-0.37124
25	-2.50371	-2.21958	-2.09004
6	3.650107	2.689721	0.28356
6	3.584571	4.0788	-0.06772
6	2.288431	4.510105	0.154689
6	1.518731	3.41883	0.66301
6	-0.49175	2.303536	1.617732
6	-1.68308	2.29216	2.400861
6	-1.94344	0.98	2.764549
6	-0.94181	0.134983	2.204432
6	2.202733	-2.81324	1.047923
6	1.477719	-3.95399	1.605679
6	0.30589	-3.51819	2.135072
6	0.242617	-2.06223	1.97511
6	4.65744	0.415517	0.05462
6	5.791217	-0.5053	0.036052
6	5.393909	-1.72419	-0.36719
6	3.889323	-1.74681	-0.62303
6	4.764985	1.797158	0.178144
6	3.289769	-2.85836	0.236177
6	-0.84102	-1.26667	2.33143
6	0.191548	3.40663	1.09622
6	3.906243	-4.18248	-0.06435
6	4.877725	-4.71157	0.760981
6	5.634355	-5.81527	0.33809
6	4.291283	-5.97713	-1.61833
6	3.596067	-4.84669	-1.28558
6	6.209459	-7.53046	-1.2917
6	-2.07364	-2.0381	2.695788
6	-2.29164	-2.58406	3.943224
6	-3.3144	-3.53354	4.115022
6	-3.96749	-3.25862	1.844116
6	-2.94406	-2.37865	1.627368
6	-5.12672	-4.92896	3.273757
6	-0.60356	4.671545	1.036229
6	-0.65555	5.519878	2.117141
6	-1.59212	6.57434	2.136641
6	-2.23356	6.029836	-0.09225
6	-1.42476	4.927154	-0.10105
6	-3.32468	7.928773	1.087519
6	6.08675	2.455597	0.050996
6	6.435001	3.511476	0.879676
6	7.565289	4.293146	0.606627
6	8.122187	2.848294	-1.19594
6	6.976613	2.124096	-1.01554
6	9.545454	4.832395	-0.71305
17	0.650421	0.375883	-1.55563
17	7.750434	-4.55129	-0.44454
17	-1.88632	-5.69805	4.055404
17	-3.37215	5.490975	3.525201
17	6.470484	6.333721	-0.50894
1	5.819333	-7.94837	-2.21984
1	6.300146	-8.31532	-0.53765
1	7.17378	-7.03498	-1.45238
1	-5.72059	-5.04569	2.367334
1	-5.77872	-4.72916	4.12696
1	-4.50317	-5.81139	3.458467
1	-2.86975	8.870814	1.401511
1	-4.04313	7.579736	1.837275
1	-3.79942	8.052647	0.113983
1	10.18582	4.976896	0.160061
1	9.0674	5.775187	-1.00262
1	10.12638	4.413754	-1.53511
1	-2.87846	6.285057	-0.9209
1	-1.43514	4.245602	-0.94489
1	-0.07141	5.333273	3.006419
1	-1.60153	7.312943	2.920349
1	6.732554	1.324909	-1.69989
1	8.815529	2.646025	-1.99975
1	7.897148	5.070372	1.273168
1	5.79145	3.811289	1.693394
1	2.812371	-4.45491	-1.92374
1	4.10603	-6.52894	-2.52881
1	6.374134	-6.27998	0.966827
1	5.155324	-4.22011	1.681998
1	-2.75937	-1.98976	0.638288
1	-4.6055	-3.58687	1.036236
1	-3.55645	-3.9476	5.078646
1	-1.62521	-2.38839	4.770719
1	-0.44885	-4.12641	2.619675
1	1.824098	-4.97136	1.555321
1	6.025457	-2.59821	-0.49325
1	6.794857	-0.21642	0.300796
1	4.412306	4.679406	-0.4213
1	1.903806	5.499669	-0.02189
1	-2.23566	3.172841	2.705298
1	-2.74486	0.636712	3.395606
8	-3.20758	-1.21121	-3.42975
53	-7.24341	-1.19105	-0.9218
6	-6.76628	0.678642	-1.88207
6	-7.62036	1.770805	-1.73103
6	-5.6125	0.777363	-2.66105
1	-8.51202	1.689129	-1.12354
1	-4.94558	-0.06681	-2.79914
6	-7.31572	2.974295	-2.3739
6	-5.31358	1.989885	-3.30042
1	-7.98172	3.821238	-2.25629
1	-4.40401	2.038034	-3.88967
6	-6.16512	3.086341	-3.15838
1	-5.93593	4.021321	-3.65591
8	-1.62964	2.395555	-2.14518
1	-1.92483	1.923582	-3.08158
1	-0.72541	2.010564	-1.90914
8	3.6114	-1.92698	-1.99162
1	0.329927	0.661809	0.594095
1	2.632164	-2.2576	-2.15546
8	-3.55487	-3.17835	-1.39382
1	1.745418	-0.76269	1.1224
1	-4.15216	1.30905	-0.99334
8	-1.15989	-2.99351	-2.5418
1	0.41841	-3.00218	-2.46252
1	-3.70801	-1.69407	-4.13439
8	-3.20795	1.26113	-0.69388
1	2.168857	1.448824	1.160451
1	-2.44954	1.943774	-1.34568
8	-2.04276	-0.90023	-0.98427
1	-2.81128	0.262057	-0.73398
1	-1.06398	-0.63756	-1.03996
8	-2.39231	1.090547	-4.11654
1	-2.71502	0.122179	-3.83725
1	-1.82916	1.046718	-4.92716
8	1.426039	-3.05246	-2.67828
1	2.747717	0.073562	-0.73065
1	1.499024	-3.03406	-3.66646
